# Supplementary material for: Photolysis by UVA–Visible Light of TNT in Ethanolic, Aqueous-Ethanolic, and Aqueous Solutions According to Electrospray and Aerodynamic Thermal Breakup Droplet Ionization Mass Spectrometry
Source: Molecules. 2022 Nov 17;27(22):7992. doi: 10.3390/molecules27227992 (PMC9697284; doi:10.3390/molecules27227992)
Supplement: Supplementary file 1 [file molecules-27-07992-s001.zip]

Archive with 1 entries (1 files):
- molecules-2037396-supplementary.pdf
